# Supplementary material for: Glycolate is a Novel Marker of Vitamin B2 Deficiency Involved in Gut Microbe Metabolism in Mice
Source: Nutrients. 2020 Mar 11;12(3):736. doi: 10.3390/nu12030736 (PMC7146322; doi:10.3390/nu12030736)
Supplement: Supplementary file 1 [file nutrients-12-00736-s001.zip]

Archive with 5 entries (5 files):
- Supplemental Figure 1.pdf
- Supplemental Figure 2.pdf
- Supplemental Figure 3.pdf
- Supplemental Figure 4.pdf
- Supplemental Figure 5.pdf
